# Supplementary material for: Variability in the Control of Type 2 Diabetes in Primary Care and Its Association with Hospital Admissions for Vascular Events. The APNA Study
Source: J Clin Med. 2021 Dec 14;10(24):5854. doi: 10.3390/jcm10245854 (PMC8703537; doi:10.3390/jcm10245854)
Supplement: Supplementary file 1 [file jcm-10-05854-s001.zip]

Archive with 1 entries (1 files):
- jcm-1488385-supplementary.pdf
